# Supplementary material for: Testing the association between tobacco and cannabis use and cognitive functioning: Findings from an observational and Mendelian randomization study
Source: Drug Alcohol Depend. 2021 Apr 1;221:108591. doi: 10.1016/j.drugalcdep.2021.108591 (PMC8047806; doi:10.1016/j.drugalcdep.2021.108591)
Supplement: Supplementary file 1 [file mmc1.zip]

Archive with 1 entries (1 files):
- LL-20-0934_DataProfile.xml
