# Supplementary material for: Testing the association between tobacco and cannabis use and cognitive functioning: Findings from an observational and Mendelian randomization study
Source: Drug Alcohol Depend. 2021 Apr 1;221:108591. doi: 10.1016/j.drugalcdep.2021.108591 (PMC8047806; doi:10.1016/j.drugalcdep.2021.108591)
Supplement: Supplementary file 1 [file mmc1.zip › LL-20-0934_DataProfile.xml]

<?xml version="1.0" encoding="utf-8" standalone="no"?>
<data>
  <datasets>
    <author>liam.mahedy@bristol.ac.uk</author>
    <type>0</type>
    <dataset>
      <value>3</value>
      <reason>The authors do not have permission to share data</reason>
      <comments />
    </dataset>
  </datasets>
</data>
